# Supplementary material for: Aspects of intradermal immunization with different adjuvants: The role of dendritic cells and Th1/Th2 response
Source: PLoS One. 2019 Feb 11;14(2):e0211896. doi: 10.1371/journal.pone.0211896 (PMC6370205; doi:10.1371/journal.pone.0211896)
Supplement: S1 Table — (XLS) [file pone.0211896.s001.xls]

## Sheet: Sheet1
		4 hours						24 hours
		1	2	3	4	5	6	1	2	3	4	5	6
	IL1
	intact skin	0.348	0.415619	0.359318	0.224274	0.395021	0.351923	0.35	0.415619	0.359318	0.224274	0.395021	0.351923
	KLH	0.30566	0.269807	0.712025	0.236514	0.336808	0.474671	0.173139	0.251739	0.354781	0.405189	0.217135	0.41851
	KLH + CFA	0.466516	0.530344	1.00231	0.672062	0.433269	1.05458	0.403321	10.5074	1.72309	1.56193	12.8468	0.82932
	KLH + IFA	0.444421	0.377618	0.496546	0.478525	0.647671	0.459032	2.00926	8.53466	0.48971	0.245989	8.67381	1.43396
	KLH + Al(OH)3	2.56685	1.93858	0.864537	1.72907	1.62451	1.78592	0.37501	0.025678	0.073557	0.162668	0.363493	0.391387
	KLH + Emuls.	0.61132	0.573024	0.803851	0.66128	0.550953	0.420448	0.514651	0.673617	0.222211	0.514651	1.08423	0.129109
	KLH + ISA	0.296273	0.330258	0.768438	0.928731	0.629961	0.641713	0.470848	0.986233	0.122428	0.168404	0.145928	0.110593
	IL8
	intact skin	0.021	0.00162	0.014428	0.013	0.008629	0.042296	0.028	0.00162	0.014428	0.0072	0.008629	0.042296
	KLH	0.011638	0.01698	0.083524	0.075016	0.959264	0.045965	0.602904	0.090664	0.028099	0.743979	0.434271	1.43065
	KLH + CFA	9.31787	0.22688	0.403321	7.60352	5.45155	9.37185	20.2054	30.235	38.653	51.5059	35.346	32.5218
	KLH + IFA	1.52098	0.297302	0.645	4.45	2.90794	0.394109	20.1661	25.081	38.056	5.4768	21.163	28.5088
	KLH + Al(OH)3	0.668964	0.25437	2.718	8.51496	1.93187	2.21914	0.010562	1.11471	0.053105	3.81055	2.08252	28.5417
	KLH + Emuls.	0.315344	1.03527	0.132586	0.308	0.481	0.115957	0.054788	2.56685	2.90123	2.06098	1.643	0.618423
	KLH + ISA	0.400535	0.748289	0.576343	2.77022	0.973	0.371131	0.032389	4.36203	3.38698	1.75321	4.89621	4.76783
	TNF
	intact skin	0.034197	0.012231	0.008759	0.014595	0.025237	0.014246	0.034197	0.012231	0.008759	0.014595	0.025237	0.014246
	KLH	0.034754	0.056524	0.035036	0.034118	0.056983	0.01541	0.018368	0.009719	0.013681	0.039191	0.009935	0.019869
	KLH + CFA	0.065759	0.063153	0.041521	0.054472	0.060651	0.04259	0.050067	0.41851	0.052556	0.202594	0.502316	0.050009
	KLH + IFA	0.045753	0.055746	0.02836	0.037769	0.122145	0.025324	0.053167	0.137738	0.009552	0.021148	0.14576	0.010821
	KLH + Al(OH)3	0.325335	0.067608	0.050942	0.11	0.055617	0.048529	0.009259	0.00181	0.009334	0.011125	0.00159	0.010871
	KLH + Emuls.	0.056198	0.041907	0.02936	0.05329	0.196146	0.048194	0.031034	0.017397	0.010809	0.014646	0.0264	0.00884
	KLH + ISA	0.080959	0.099213	0.036021	0.094078	0.156764	0.037681	0.059816	0.008749	0.007139	0.025559	0.066831	0.008851
	CCL3
	intact skin	0.033843	0.05536	0.016746	0.014919	0.039282	0.021148	0.028	0.061	0.025	0.007	0.041	0.019
	KLH	0.240927	0.34748	0.065607	0.209255	0.444421	0.05329	0.19592	0.036778	0.025005	0.526072	0.165129	0.537126
	KLH + CFA	0.749154	0.632878	0.050707	1.29235	0.311362	0.590496	2.28416	53.0765	10.1612	10.4589	19.985	23.9729
	KLH + IFA	1.60956	0.534033	0.11744	0.766664	0.983957	0.088184	2.88119	37.7045	2.17347	0.988514	18.7654	3.1456
	KLH + Al(OH)3	3.24901	1.38511	0.275476	1.672	0.732043	0.138376	0.926588	0.48971	0.105843	0.597358	0.382447	1.85318
	KLH + Emuls.	2.22942	2.14851	0.259715	2.44528	2.76702	0.180491	1.94082	4.50023	0.655197	0.66588	1.588	0.179244
	KLH + ISA	1.36289	3.86375	1.38992	1.03049	1.928	1.99078	1.79005	3.86375	0.406126	0.97041	3.90864	0.759611
	CCL5
	intact skin	0.41851	0.100481	0.137738	0.248847	0.221442	0.858565	0.41851	0.100481	0.137738	0.248847	0.221442	0.858565
	KLH	0.336808	0.986233	0.219912	0.189903	0.817902	0.349492	0.876606	0.108442	0.262429	0.97716	0.444935	2.22427
	KLH + CFA	0.298334	0.20733	0.17739	0.618423	0.109829	0.721965	10.56	14.5203	16.9123	10.7779	17.18	13.2691
	KLH + IFA	0.983957	0.296273	0.108067	0.399611	0.180491	0.152477	3.30962	9.78112	3.36359	2.97592	7.72749	2.28153
	KLH + AL(OH)3	0.845	0.965936	0.703034	0.826	1.3566	0.320116	1.67404	0.552865	3.98156	0.697372	0.664343	2.32409
	KLH + Emuls.	1.1019	0.963707	0.933033	1.25701	0.989657	0.630689	1.68568	1.85318	1.01631	0.761368	7.94474	0.260015
	KLH + ISA	1.06069	1.21841	1.03527	1.01631	1.11729	1.45062	2.22427	3.04196	1.3333	2	1.73307	2.51984
	CCL17
	intact skin	0.024433	0.007041	0.01764	0.02197	0.002515	0.002662	0.024433	0.007041	0.01764	0.02197	0.002515	0.002662
	KLH	0.022097	0.066523	0.228458	0.06983	0.081711	0.008729	0.072126	0.097847	0.068393	0.052678	0.015661	0.009889
	KLH + CFA	0.016669	0.073302	0.106579	0.039601	0.007661	0.016554	0.09035	0.146604	0.35233	0.228458	1.61702	0.810378
	KLH + IFA	0.150726	0.097847	0.039692	0.181327	0.010027	0.006449	0.582367	0.25	0.228194	0.459032	0.41466	0.452712
	KLH + Al(OH)3	0.795536	0.309927	0.549046	0.078927	0.023142	0.351	0.127332	0.166086	0.023196	0.093212	0.224274	0.118121
	KLH + Emuls.	0.013292	0.0201	0.432269	0.817902	0.173539	0.072043	0.095391	0.125289	0.216634	0.469761	0.178006	0.052738
	KLH + ISA	0.111878	0.018032	0.129408	0.213159	0.02512	0.013003	0.163421	0.705475	0.183646	0.077392	0.133046	0.29287
	CCL22
	intact skin	0.010416	0.007885	0.026187	0.03288	0.007546	0.017	0.010416	0.007885	0.026187	0.03288	0.007546	0.017
	KLH	0.009195	0.021592	0.062717	0.065607	0.005486	0.015058	0.007181	0.093861	0.012118	0.003202	0.032129	0.021642
	KLH + CFA	0.462225	0.32421	0.046391	0.001889	0.115824	0.641713	0.04898	0.157854	0.133972	0.191224	0.154071	0.39685
	KLH+IFA	0.224274	0.136787	0.009377	0.101532	0.016669	0.743979	0.088593	0.008335	0.058856	0.11908	0.127627	0.073642
	KLH+Al(OH)3	0.11344	0.122569	0.058517	0.012824	0.02512	0.055297	0.038429	0.023089	0.002533	0.021995	0.031613	0.083043
	KLH+Emuls.	0.022097	0.035403	0.188809	0.393199	0.033339	0.067452	0.03125	0.01577	0.077303	0.337978	0.027457	0.007794
	KLH+ISA	0.03598	0.020146	0.04095	0.057114	0.041187	0.156041	0.034594	0.037421	0.019846	0.025149	0.077125	0.106333
	CXCL9
	intact skin	0.174	0.285521	0.131215	0.153893	0.183646	0.117169	0.174	0.285521	0.131215	0.153893	0.183646	0.117169
	KLH	0.24429	0.359318	0.101532	0.195	0.148137	0.111105	0.175556	0.11744	0.106579	0.278034	0.175962	0.331788
	KLH + CFA	0.113834	0.304955	0.329877	0.100365	0.385998	0.064854	0.03598	0.281265	0.558644	0.066523	0.883723	0.242883
	KLH + IFA	0.214	0.33	0.093105	0.078021	0.397768	0.160058	0.196827	0.726986	0.029873	0.192999	0.200267	0.016941
	KLH + Al(OH)3	0.424842	0.154963	0.047861	0.208	0.228	0.169576	0.101532	0.027584	0.018474	0.034118	0.027648	0.012958
	KLH + Emuls.	0.461691	0.49827	0.444421	0.36942	0.670511	0.909618	0.390935	0.029977	0.053105	0.071298	0.022483	0.032203
	KLH + ISA	0.714497	0.558644	0.219912	0.225834	0.438303	0.111362	0.658992	0.064555	0.045753	0.259415	0.119908	0.016669
	CXCL10
	intact skin	0.814	1.376	0.617709	0.58304	0.474671	0.417544	0.814	1.376	0.617709	0.58304	0.474671	0.417544
	KLH	1.33484	1.8025	0.861546	0.983957	1.415	2.09943	1.47087	0.939523	1.62638	1.68179	0.562529	5.35171
	KLH + CFA	0.964821	3.03143	0.319746	1.04972	5.38893	1.05215	1.7411	4.43828	19.8583	3.67226	21.8062	5.5661
	KLH + IFA	6.38639	5.60482	0.276433	1.317	3.196	0.594604	4.08405	4.82323	1.53687	4.2772	14.1559	1.93858
	KLH + Al(OH)3	1.295	1.65864	0.913831	1.056	1.37237	0.759611	0.628507	0.145256	0.160428	0.388683	0.315344	0.470848
	KLH + Emuls.	3.81055	3.44221	1.11342	2.20891	3.24901	1.9141	3.70635	0.909618	2.65737	1.45734	1.08925	0.742262
	KLH + ISA	4.25748	2.79917	0.784584	4.08405	6.33495	0.501157	4.28709	2.95536	1.33484	3.84593	2.08493	0.761368
	CXCL16
	intact skin	1.44727	1.07923	0.91067	1.47768	2.38943	1.86607	1.24727	1.27923	1.11067	1.236	2.236	2.058
	KLH	0.97041	0.993092	1.391	1.76133	1.28046	1.11	1.88775	2.37841	1.11471	0.895025	2.94	2.28153
	KLH+ CFA	0.674395	1.04608	2.53737	0.676737	2.05148	1.27751	1.217	3.69353	9.55772	10.1495	5.47048	6.88441
	KLH+IFA	0.846745	0.919125	0.585064	1.7211	2.07053	1.32562	1.04851	0.993092	3.23403	3.37137	2.76064	2.01391
	KLH+Al(OH)3	6.29846	4.845	6.57352	2.1785	5.77572	3.41054	0.933033	1.49485	0.92445	0.653685	2.62685	1.7211
	KLH+Emuls.	1.07425	1.84038	1.4914	3.27539	2.188	3.25652	1.9	1.09051	1.96337	2.257	2.22427	1.122
	KLH+ISA	2.32947	1.72907	2.47369	2.01857	2.38667	3.18215	1.05215	1.28046	1.05458	0.590496	1.60585	1.94531
	IL4
	intact skin	0.005257	0.006	0.002964	0.002607	0.007812	0.004158	0.005257	0.006	0.002964	0.002607	0.007812	0.004158
	KLH	0.003943	0.000476	0.000533	0.015734	0.015145	0.007451	0.012546	0.006151	0.00102	0.00428	0.003988	0.00113
	KLH + CFA	0.004843	0.000478	0.022483	0.0189903	0.00373	0.021818	0.001064	0.004115	0.008851	0.021692	0.006287	0.008
	KLH + IFA	0.006944	0.000986	0.004172	0.005392	0.004158	0.005799	0.001197	0.000718	0.003611	0.020146	0.002399	0.001331
	KLH + Al(OH)3	0.0279322	0.0178	0.020054	0.067764	0.00392	0.001663	0.014612	0.000493	0.000693	0.00342	0.003545	0.000634
	KLH + Emuls.	0.006094	0.001077	0.004148	0.00383	0.017538	0.014511	0.002208	0.000265	0.00238	0.003911	0.000876	0.000549
	KLH + ISA	0.008985	0.006258	0.0104492	0.023628	0.003217	0.001665	0.003122	0.000757	0.000952	0.002873	0.007546	0.004086
	IFNg
	intact skin	0.011151	0.004309	0.001962	0.003674	0.009652	0.006	0.011151	0.004309	0.001962	0.003674	0.009652	0.006
	KLH	0.003338	0.002903	0.012473	0.006554	0.018646	0.006778	0.021394	0.004211	0.005839	0.003037	0.011412	0.009519
	KLH + CFA	0.056	0.004172	0.028	0.113178	0.005673	0.032956	0.002906	0.012231	0.242883	0.083814	0.081334	0.013524
	KLH + IFA	0.008974	0.002671	0.03082	0.146266	0.008383	0.002377	0.015446	0.017337	0.154071	0.268563	0.012259	0.005512
	KLH + Al(OH)3	0.067686	0.007	0.101649	0.064	0.075	0.00228	0.005	0.00105	0.002937	0.003897	0.004091	0.003496
	KLH + Emuls.	0.015972	0.00555	0.03107	0.050649	0.040573	0.011125	0.008296	0.005275	0.014082	0.029428	0.005499	0.002489
	KLH + ISA	0.012259	0.009334	0.050707	0.044092	0.008173	0.03	0.015499	0.00746	0.012794	0.014312	0.010562	0.001652
	CD80
	intact skin	0.007894	0.005172	0.00639	0.002413	0.005	0.002228	0.007894	0.005172	0.00639	0.002413	0.005	0.002228
	KLH	0.010501	0.010097	0.017337	0.012	0.00455	0.006324	0.009442	0.01256	0.002098	0.00327	0.004793	0.004933
	KLH + CFA	0.010392	0.013185	0.005244	0.033223	0.011307	0.010261	0.014646	0.029259	0.009719	0.021148	0.025	0.042296
	KLH + IFA	0.025266	0.002876	0.017538	0.005226	0.012604	0.002215	0.01468	0.018	0.021995	0.015679	0.010167	0.017458
	KLH + Al(OH)3	0.032	0.022	0.026248	0.050766	0.005473	0.022	0.014989	0.006615	0.010746	0.004651	0.00613	0.012928
	KLH + Emuls.	0.01055	0.013048	0.032956	0.0132	0.004979	0.008749	0.020287	0.005066	0.025559	0.01405	0.002167	0.007357
	KLH + ISA	0.017824	0.01937	0.023958	0.012316	0.012589	0.011087	0.038651	0.006801	0.011896	0.006841	0.005693	0.006661
	CD86
	intact skin	0.148995	0.121582	0.095281	0.163421	0.128	0.113702	0.148995	0.121582	0.095281	0.163421	0.128	0.113702
	KLH	0.160799	0.159689	0.514057	0.356013	0.199805	0.150205	0.187505	0.23871	0.141284	0.111878	0.241205	0.319377
	KLH + CFA	0.245705	0.226095	0.28094	0.136787	0.183434	0.255843	0.787308	0.257623	0.621	0.598739	0.690956	0.638
	KLH + IFA	0.219151	0.429283	0.117169	0.269496	0.281265	0.23871	0.164368	0.307786	0.571701	0.788218	0.361817	0.868541
	KLH + Al(OH)3	0.623	1.01513	0.592546	0.457973	0.283876	0.632	0.196146	0.331405	0.286512	0.401461	0.275476	0.422396
	KLH + Emuls.	0.339151	0.293209	0.355191	0.573024	0.434773	0.838956	0.226095	0.389582	0.612027	0.93088	0.165702	0.358489
	KLH + ISA	0.303549	0.258816	0.301452	0.455861	0.431271	0.412748	0.211686	0.364334	0.293887	0.319377	0.186856	0.290176
	CCR7
	intact skin	N.D.	N.D.	N.D.	N.D.	N.D.	N.D.	N.D.	N.D.	N.D.	N.D.	N.D.	N.D.
	KLH	0.004	0.000644	0.004518	0.001869	0.001	0.0028	0.0016	0.002	0.003	0.000336	0.000511	0.003488
	KLH + CFA	0.002724	0.007573	0.003147	0.001304	0.002472	0.003764	0.001992	0.076239	0.007931	0.067608	0.021221	0.040014
	KLH + IFA	0.008759	0.005627	0.000163	0.004216	0.000459	0.010896	0.001891	0.007	0.003023	0.014345	0.004385	0.005
	KLH + Al(OH)3	N.D.	N.D.	N.D.	N.D.	N.D.	N.D.	0.00456	0.002328	0.00131	0.002236	0.001736	0.001441
	KLH + Emuls.	0.001863	0.003016	0.001179	0.035567	0.011979	0.002565	0.00284	0.009	0.005373	0.034	0.002863	0.014
	KLH + ISA	0.000743	0.0025	0.001831	0.001219	0.002565	0.004759	0.003826	0.000907	0.00258	0.005119	0.004349	0.00806
	IL18
	intact skin	2.09943	1.0693	3.40267	1.88122	2.40327	3.49833	2.09943	1.0693	3.40267	1.88122	2.40327	3.49833
	KLH	3.278	1.4914	5.79577	3.59253	2.32409	4.34694	1.39152	1.19196	1.47939	2.44528	2.68825	1.988
	KLH + CFA	3.8	4.4	4.90754	6.9163	1.51922	3.72782	1.15269	1.31798	10.5805	5.05134	2.06575	9.67995
	KLH + IFA	2.77342	4.74037	1.82766	2.19872	1.71317	1.96111	0.029977	1.48968	6.45313	7.23503	2.72578	4.69134
	KLH + Al(OH)3	4.21	4.47431	3.67	3.78861	3.93583	3.34035	2.64512	1.91189	2.96219	1.66248	1.72309	2.23457
	KLH + Emuls.	3.91768	4.42804	3.345	3.58838	3.03143	1.22264	0.937354	1.32256	5.88347	2.87454	0.726986	0.662044
	KLH + ISA	3.21912	1.52626	5.78908	2.88119	3.05252	3.00008	1.72508	1.96791	2.83825	0.862542	0.989657	1.14605
	IL13
	intact skin	0.009	0.003436	0.015374	0.007	0.008315	0.007272	0.009	0.003436	0.015374	0.007	0.008315	0.007272
	KLH	0.018	0.001065	0.026923	0.021	0.01937	0.016631	0.00477	0.017377	0.00441	0.004477	0.005	0.00141
	KLH + CFA	0.011638	0.042	0.032	0.037	0.094623	0.00519	0.005448	0.001987	0.029259	0.016421	0.028132	0.014902
	KLH + IFA	0.004748	0.007494	0.026553	0.004927	0.005473	0.003005	0.002559	0.002595	0.004129	0.027394	0.001191	0.004289
	KLH + Al(OH)3	0.373712	0.315	0.287	0.092	0.234	0.089003	0.003826	0.016459	0.166662	0.00522	0.000756	0.003557
	KLH + Emuls.	0.002507	0.007425	0.003236	0.018581	0.012174	0.023519	0.003	0.002804	0.004793	0.002746	0.000802	0.000681
	KLH + ISA	0.009	0.01101	0.009464	0.008471	0.005	0.001974	0.004082	0.004395	0.006708	0.002545	0.011125	0.004843
	NFkB
	intact skin	7.83536	5.42642	12.0977	9.5909	8.70393	8.823	7.83536	5.42642	12.0977	9.5909	8.70393	8.823
	KLH	7.59474	5.43897	11.9312	11.0043	6.74273	4.3319	7.87165	4.64818	6.96441	5.987	5.83608	5.44526
	KLH + CFA	15.8345	17.236	2.46229	24.9045	30.1691	11.1322	26.8776	5.62427	41.8358	37.5307	16.5834	5.55967
	KLH + IFA	11.4716	13.2538	9.145	4.18918	8.64381	8	3.605	2.9897	19.4271	11.2356	10.471	3.10588
	KLH + Al(OH)3	18.765	29.48	21.4812	20.1122	11.3399	8.25347	6.16884	3.12026	1.92297	1.28343	3.36359	2.41999
	KLH + Emuls.	20.0426	15.6346	23.9176	9.61309	9.98664	11.7942	1.81504	4.66971	28.3773	10.1144	3.29436	1.68763
	KLH + ISA	22.5231	12.7286	14.0581	15.3482	7.91725	14.0257	5.32704	7.56846	7.551	2.04439	4	5.55967
